# Supplementary material for: Upper gut heat shock proteins HSP70 and GRP78 promote insulin resistance, hyperglycemia, and non-alcoholic steatohepatitis
Source: Nat Commun. 2022 Dec 13;13:7715. doi: 10.1038/s41467-022-35310-5 (PMC9748124; doi:10.1038/s41467-022-35310-5)
Supplement: Supplementary file 3 — Source Data [file 41467_2022_35310_MOESM3_ESM.xlsx]

## Sheet: Fig1
Panel B
NT	+Insulin	+rHSP70	+mAbHSP70	+rGRP78	+mAbGRP78
10	60	15	60	18	62
12	65	22	59	15	58
15	62	17	62	23	57
12	70	18	61	20	63
22	66	21	60	16	61
Panel E
Untreated	+Palmitic Acid	Untreated	+Palmitic Acid	Untreated	+Palmitic Acid	Untreated	+Palmitic Acid
1.971	2.722	13.14	15.52	1.773	1.773	8.636	14.32
1.664	2.491	11.77	14.8	1.882	2.045	8.258	14.92
0.8085	1.971	11.92	14.63	1.936	1.936	8.54	14.47
1.299	1.971	11.62	15.89	1.613	1.991	8.829	15.71
1.54	2.32	12.15	16.02	1.79	1.96	8.67	14.09
Panel F
HFD	CHOW		HFD	CHOW		HFD	CHOW
3.55	0.98		3.45	1.16		2.25	0.34
3.62	1.068		3.62	1.23		2.32	0.26
3.42	1.104		3.82	1.24		2.24	0.33
3.41	1.152		3.54	1.17		2.37	0.38
Panel G
Untreated	+Palmitic Acid		Untreated	+Palmitic Acid		Untreated	+Palmitic Acid
3.54	0.95		3.82	1.08		2.46	0.29
3.47	0.97		3.65	1.011		2.44	0.37
3.54	1.08		3.58	1.1		2.35	0.32
3.63	1.16		3.55	0.87		2.32	0.49
3.62	1.11		3.36	0.89		2.15	0.28

## Sheet: Fig2
Panel B
	Chow Diet			CD+rHSP70			CD+rGRP78
0	8.85	0.302	10	11.44	0.731	10	11.67	0.879	10
20	11.56	0.451	10	16.09	0.727	10	18.63	0.777	10
40	14.25	0.379	10	22.62	0.377	10	23.05	0.557	10
60	16.36	0.448	10	25.29	0.357	10	25.09	0.602	10
80	16.74	0.252	10	25.85	0.331	10	25.58	0.618	10
100	15.83	0.304	10	27.06	0.531	10	25.99	0.582	10
120	15.1	0.374	10	24.9	0.585	10	23.51	0.547	10
180	13.14	0.73	10	22.51	1.002	10	21.1	0.594	10
Panel C
	Chow Diet			CD+rHSP70			CD+rGRP78
0	68.034	12.259	10	127.614	22.655	10	88.105	10.659	10
20	104.225	13.866	10	278.74	32.576	10	283.03	19.738	10
40	147.89	19.367	10	459.975	35.778	10	470.91	35.347	10
60	186.066	25.525	10	595.552	40.698	10	617.4	29.014	10
80	161.74	16.837	10	454.955	25.504	10	509.38	20.606	10
100	162.55	17.49	10	351.964	22.939	10	419.015	23.48	10
120	152.684	15.672	10	308.834	25.307	10	372.42	26.777	10
180	127.612	11.754	10	225.265	29.587	10	148.89	17.482	10
Panel D
Chow Diet	CD+rHSP70	CD+rGRP78
6.05919	1.96563	1.09918
2.32576	1.19166	1.79259
2.73719	1.3735	0.976264
1.51303	0.926141	0.84383
3.15879	1.36423	1.40113
3.125	1.2694	1.06549
2.9541	1.159	1.1666
2.22248	0.9658	0.98524
2.6895	1.1569	0.956161
2.695	1.1698	0.94652
Panel E
Chow Diet	CD+rHSP70	CD+rGRP78
5.10533	2.52998	1.89362
2.07933	1.66971	1.09899
4.73513	2.72611	2.734
3.97326	2.3086	2.53919
4.5648	2.18498	2.4194
5.31652	2.91498	1.98452
4.6651	1.98498	1.65151
3.515	2.9798	1.89949
3.19	2.648	2.00049
5.98498	1.49949	1.98794
Panel F
Chow Diet	CD+rHSP70	CD+rGRP78	Chow Diet	CD+rHSP70	CD+rGRP78
15.1011	7.1529	7.56862	3.32331	2.37155	2.30904
7.89606	5.30886	4.73172	4.5088	2.49885	3.40852
23.2511	9.99993	9.59983	6.28288	4.9189	4.56571
20.6571	12.2285	12.5896	10.5555	5.68783	5.93172
21.7263	9.17253	9.62243	6.16763	4.26928	4.05375
21.985	7.69811	6.98481	3.98798	2.98799	2.10989
22.9879	8.98498	5.98494	3.98987	1.98798	2.39798
10.9849	7.98491	9.98492	5.98491	2.98798	2.01988
15.9849	9.68498	7.98499	6.97985	2.1197	5.9841
21.9849	8.98498	4.2983	5.97984	3.98498	3.9846
Panel I
Chow Diet	CD+rHSP70	CD+rGRP78
9.14	1.08	5.63
11.74	2.28	5.1
12.82	5.96	1.24
3.45	1.73	0.59
9.29	4.51	3.14
9	1.015	1.98491
11.9849	2.9956	1.84935
3.9849	3.9849	2.9851
9.45	1.5198	0.95
7.6519	3.94	2.0985
Panel J
Chow Diet	CD+rHSP70	CD+rGRP78	Chow Diet	CD+rHSP70	CD+rGRP78
1.62	0.98	0.89	5.13	2.44	1.51
1.97	0.63	0.75	1.75	0.64	0.75
1.05	0.54	0.51	1.15	0.32	0.78
0.76	0.76	0.52	0.52	0.52	0.76
1.1	0.73	0.87	3.14	0.98	0.82
1.06165	0.584981	0.65984	2.94	1.61651	0.632
0.96646	0.5216	0.5126	2.684	0.36165	0.4592
1.06541	0.52194	0.50126	3.9522	0.66516	0.6356
1.6612	0.5979	0.62182	4.6594	0.36462	0.7215
0.9161	0.432849	0.52214	3.9845	0.51651	0.659
Panel K
Chow Diet	CD+rHSP70	CD+rGRP78
6.78	2.03	3.51
5.58	1.67	3.14
11.48	3.68	2.11
5.39	2.26	0.62
7.31	2.41	2.34
7.1651	2.456	2.9845
6.65165	3.5465	1.6656
6.22651	1.845	2.01651
7.36564	2.9845	2.564
7.5165	1.8745	1.5616

## Sheet: Fig3
Panel G
	Chow Diet					CD+rHSP70					CD+rGRP78
0	0	0	0	0	0	0	0	0	0	0	0	0	0	0	0
60	65	60	59	66	80	400	410	450	400	420	375	395	360	400	370
240	55	50	52	40	57	100	95	120	92	110	95	115	100	120	100
Chow Diet			CD+rHSP70			CD+rGRP78
12492	994.2	5	59226	2224	5	55140	1881	5
Panel H
Chow Diet	CD+rHSP70	CD+rGRP78		Chow Diet	CD+rHSP70	CD+rGRP78		Chow Diet	CD+rHSP70	CD+rGRP78
0.26	1.19	1.5		1.29	3.72	2.5		0.13	0.18	0.22
0.87	1.12	1.7		1.76	3.17	3.21		0.37	0.63	0.55
0.57	1.22	1.52		1.3	3.73	3.41		0.16	0.56	0.62
0.72	1.66	1.6		1.62	3.16	3.12		0.18	0.66	0.6
0.63	1.52	1.47		1.39	3.54	3.06		0.53	0.67	0.22
0.96	1.59	1.63		1.57	2.97	3.24		0.32	0.51	0.52
0.62	1.47	1.69		1.66	2.96	3.12		0.24	0.59	0.49
0.79	1.39	1.43		1.39	3.01	3.4		0.29	0.49	0.51
0.81	1.48	1.49		1.46	3.54	2.97		0.19	0.39	0.37
0.96	1.93	1.67		1.51	3.21	2.91		0.26	0.49	0.51
Panel I
Chow Diet	CD+rHSP70	CD+rGRP78		Chow Diet	CD+rHSP70	CD+rGRP78		Chow Diet	CD+rHSP70	CD+rGRP78
1.5	1.68	1.89		0.95	2.77	3.23		0.21	0.51	0.44
0.89	1.13	1.42		0.87	2.9	2.47		0.27	0.63	0.41
0.92	2.01	2.3		0.96	2.7	3.03		0.22	0.65	0.46
0.96	2.12	2.22		0.97	2.66	3.11		0.26	0.71	0.42
0.99	2.14	2.19		0.95	2.71	2.98		0.23	0.66	0.51
0.67	2.09	2.17		0.87	2.63	2.61		0.27	0.69	0.52
0.69	2	1.99		0.86	2.56	2.37		0.29	0.61	0.47
0.87	1.96	1.95		0.93	2.64	2.4		0.31	0.7	0.48
0.98	1.98	1.96		0.91	2.94	2.61		0.32	0.63	0.43
0.87	2.16	1.95		0.89	2.63	2.33		0.4	0.65	0.49
Panel J
Chow Diet	CD+rHSP70	CD+rGRP78		Chow Diet	CD+rHSP70	CD+rGRP78		Chow Diet	CD+rHSP70	CD+rGRP78
1.8	2.016	2.268		1.14	3.324	3.876		0.252	0.612	0.528
1.068	1.356	1.704		1.044	3.48	2.964		0.324	0.756	0.492
1.104	2.412	2.26		1.152	3.24	2.26		0.264	0.78	0.552
1.152	2.34	2.26		1.164	2.34	2.46		0.312	0.752	0.504
1.188	2.37	2.36		1.14	2.37	2.36		0.276	0.792	0.612
0.804	2.31	2.3		1.044	2.31	2.3		0.324	0.728	0.624
0.828	2.4	2.388		1.032	3.072	2.844		0.348	0.732	0.564
1.044	2.352	2.34		1.116	3.168	2.88		0.372	0.74	0.576
1.176	2.376	2.352		1.092	3.528	3.132		0.384	0.756	0.516
1.044	2.29	2.34		1.068	2.29	2.796		0.48	0.78	0.588

## Sheet: Fig4
Panel B
	HFD+Isotype			HFD+mAbHSP70			HFD+mAbGRP78
0	13.3525	1.56124	10	8.59	0.178	10	8.92	0.369	10
20	20.5021	1.39762	10	11.81	0.532	10	14.36	0.541	10
40	25.2925	0.811273	10	14.62	0.464	10	16.535	0.366	10
60	28.9962	1.90386	10	15.73	0.544	10	18.397	0.37	10
80	28.3888	1.58254	10	16.17	0.229	10	18.669	0.519	10
100	28.0275	1.11319	10	15.56	0.372	10	17.48	0.741	10
120	27.3055	1.22708	10	13.52	0.513	10	15.905	0.745	10
180	25.8337	1.6903	10	11.99	0.566	10	14.32	0.83	10
Panel C
	HFD+Isotype			HFD+mAbHSP70			HFD+mAbGRP78
0	84.3975	10.7663	10	105.932	4.136	10	79.38	7.848	10
20	342.254	16.6566	10	158.735	7.476	10	181.55	10.738	10
40	620.284	13.9966	10	226.79	18.515	10	251.845	13.965	10
60	790.511	53.8392	10	284.731	27.672	10	308.671	23.086	10
80	717.638	35.1298	10	241.46	20.051	10	269.09	19.904	10
100	617.404	33.7915	10	201.565	13.075	10	227.03	14.833	10
120	539.76	20.529	10	176.471	8.719	10	205.67	14.706	10
180	359.965	23.5361	10	117.688	9.588	10	132.915	11.002	10
Panel D
HFD+Ab Isotype	HFD+AbHSP70	HFD+AbGRP78
0.8475	3.58337	2.70525
1.44165	2.08239	2.26397
1.00388	2.07012	1.71505
1.46516	2.97991	2.88375
1.67571	2.55703	3.27252
1.1833	2.87593	2.82314
1.56161	2.53306	2.02966
1.47144	2.73648	2.75227
1.69561	3.07833	2.95348
1.52332	2.40333	3.28332
Panel E
HFD+Ab Isotype	HFD+AbHSP70	HFD+AbGRP78
1.4764	2.83862	2.75074
1.64754	2.6659	2.34531
2.73483	5.86596	2.6941
1.1791	2.84271	4.02569
0.918201	2.11368	2.62474
1.04661	2.49535	1.85338
0.758824	2.7324	4.34434
1.062	1.74348	3.12565
0.753478	3.73835	2.52888
1.05011	1.83112	2.1934
Panel F
HFD+AbHSP70	HFD+AbGRP78	HFD+ Ab Isotype	HFD+AbHSP70	HFD+AbGRP78
3.32676	3.07887	1.39477	2.58019	3.17442
2.39049	3.22339	1.69637	2.04192	2.38199
2.76512	2.03008	1.00113	2.57223	2.02185
3.16429	3.4808	0.872006	1.54348	2.67195
2.8845	2.68173	1.21862	2.54207	2.68966
2.7682	1.85284	0.901824	2.58434	2.3551
2.95668	4.22851	1.06167	2.40516	2.30606
2.74984	3.56884	1.31888	2.80116	3.13017
2.96395	3.13324	1.20444	2.74061	2.41635
4.3824	2.40284	1.0983	2.90577	3.28527
Panel I
HFD+Ab Isotype	HFD+AbHSP70	HFD+AbGRP78
1.47868	4.77578	4.52288
1.07924	5.984	6.13255
1.01676	1.66328	2.78556
0.89	8.76	5.87
1.17	3.51	2.07
0.69	2.38	2.98
0.95	5.6	2.81
0.92	5.06	3.43
1.0316	9.21565	8.9861
1.06542	5.1651	5.9654
Panel J
HFD+Ab Isotype	HFD+AbHSP70	HFD+AbGRP78	HFD+Ab Isotype	HFD+AbHSP70	HFD+AbGRP78
0.334491	0.751736	0.621991	0.647205	0.812838	0.949461
0.416804	0.60354	0.666638	0.605544	0.782091	0.633023
0.386493	0.780691	0.646223	0.531668	0.825093	0.909835
0.21	0.66	0.69	0.05	0.94	1.09
0.19	0.34	0.49	0.65	1.06	1.17
0.29	0.44	0.52	0.25	1.12	0.56
0.29	0.51	0.72	0.26	0.96	0.62
0.36	0.49	0.54	0.19	1.16	1.23
0.23	0.62	0.69	0.32	1.22	1.19
0.29	0.65	0.74	0.21	0.98	1.26
Panel K
HFD+Ab Isotype	HFD+AbHSP70	HFD+AbGRP78
0.542292	1.36855	1.23469
0.495189	1.35429	1.43385
0.649113	1.20126	1.23209
0.7	1.71	1.87
0.33	0.89	0.84
0.69	2.19	1.17
0.54	1.39	1.22
0.55	1.65	0.93
0.64	1.37	0.76
0.61	0.96	1.49

## Sheet: Fig5
Panel G
Time	HFD+Isotype					HFD+mAbHSP70					HFD+mAbGRP78
0	0	0	0	0	0	0	0	0	0	0	0	0	0	0	0
60	450	430	455	420	410	80	95	90	90	105	95	110	100	90	85
240	150	130	100	125	125	80	85	90	85	80	75	100	80	85	80
HFD+Ab Isotype			HFD+mAbHSP70			HFD+mAbGRP78
63300	2429	5	18600	940.3	5	19080	1258	5
Panel H
HFD+Ab Isotype	HFD+mAbHSP70	HFD+mAbGRP78		HFD+Ab Isotype	HFD+mAbHSP70	HFD+mAbGRP78		HFD+Ab Isotype	HFD+mAbHSP70	HFD+mAbGRP78
3.7	1.21	1		3.65	2	2.16		0.75	0.4	0.47
4.6	1.81	1.77		2.15	1	1.12		1.84	0.58	0.58
4.12	1.26	1.33		3.15	1.28	1.24		1.92	0.45	0.51
4.62	1.23	1.65		3.75	1.84	1.56		1.97	0.51	0.49
3.97	1.39	1.46		3.15	1.32	1.48		1.89	0.61	0.47
3.19	1.65	1.39		2.45	1.28	1.16		1.79	0.43	0.43
3.21	1.52	1.56		2.55	0.84	0.84		1.96	0.49	0.51
4.01	1.36	1.36		1.95	0.88	1.24		1.66	0.63	0.63
4.13	1.42	1.45		1.85	1.16	1.08		1.87	0.51	0.47
4.16	1.39	1.43		3.1	1.24	1.32		1.64	0.49	0.49
Panel I
HFD+Ab Isotype	HFD+mAbHSP70	HFD+mAbGRP78		HFD+Ab Isotype	HFD+mAbHSP70	HFD+mAbGRP78		HFD+Ab Isotype	HFD+mAbHSP70	HFD+mAbGRP78
3.16	1.5	1.68		3	2.75	1.44		1.5	0.99	1.23
3.42	1.16	0.9		3.91	2.25	2.16		1.61	0.97	1.23
3.56	1.49	1.65		3.35	1.55	2.295		1.63	0.87	0.91
3.49	1.36	1.52		3.55	1.8	1.755		1.59	0.91	0.99
4.01	1.21	1.43		3.95	1.8	1.845		1.67	0.88	0.97
4.12	1.69	1.62		3.65	2.05	2.475		1.53	0.82	0.67
3.66	1.75	1.49		3.45	1.85	1.305		1.61	0.83	0.86
4.16	1.26	1.67		3.85	1.65	1.755		1.62	0.96	0.87
4.33	1.38	1.23		3.45	1.9	1.935		1.56	0.87	0.89
4.25	1.29	1.67		3.55	1.8	1.845		1.66	0.67	0.87
Panel J
HFD+Ab Isotype	HFD+AbHSP70	HFD+AbGRP78		HFD+Ab Isotype	HFD+AbHSP70	HFD+AbGRP78		HFD+Ab Isotype	HFD+AbHSP70	HFD+AbGRP78
2.7	4.8	4.94		3.66	3.72	3.69		2.25	2.48	2.18
4.62	4.96	4.96		3.9	3.78	3.74		2.42	2.43	2.28
4.91	3.4	4.12		3.96	3.39	3.83		2.45	2.18	2.28
4.09	4.12	3.88		3.67	3.83	3.74		2.39	2.28	2.48
4.8	5.32	3.64		3.87	3.82	3.82		2.41	2.2	2.43
4.44	3.16	3.16		3.8	3.81	3.85		2.3	2.05	1.68
4.06	3.88	4.12		3.76	3.72	3.86		2.42	2.08	2.15
3.98	4.56	4.46		3.75	3.29	3.86		2.43	2.4	2.18
4.73	4.12	3.64		3.76	3.88	3.29		2.34	2.18	2.23
3.9	3.88	3.88		3.52	3.42	3.49		2.49	1.68	2.18

## Sheet: Fig6
Panel B
	SHAM			DJB			DJB+rHSP70			DJB+rGRP78
0	13.1	0.84	10	9.5	0.652	10	13.21	0.784	10	12.22	0.6	10
20	18.69	0.815	10	12.53	0.728	10	18.67	1.762	10	16.23	0.902	10
40	20.656	0.8	10	16.9	0.733	10	23.61	1.377	10	20.86	0.538	10
60	26	0.704	10	17.05	0.483	10	28.01	0.721	10	27.49	0.575	10
80	28.45	0.861	10	17.97	0.67	10	26.26	0.926	10	27.1	0.817	10
100	27.51	0.803	10	16.72	0.95	10	24.87	1.159	10	24.42	0.928	10
120	26.56	0.771	10	14.612	1.061	10	23.42	1.337	10	21.48	0.734	10
180	24.82	0.913	10	12.65	0.919	10	20.79	1.354	10	18.63	0.613	10
Panel C
	SHAM			DJB			DJB+rHSP70			DJB+rGRP78
0	145.42	25.803	10	63.27	11.003	10	73.839	10.659	10	82.692	4.975	10
20	557.885	66.265	10	255.575	21.183	10	313.34	19.738	10	397.885	34.767	10
40	785.63	73.026	10	354.04	30.552	10	620.935	35.347	10	692.925	60.962	10
60	1071.6	109.71	10	427.84	34.889	10	842.28	29.014	10	875.73	48.83	10
80	805.462	66.34	10	402.64	18.597	10	799.14	20.606	10	800.92	40.968	10
100	713.82	68.549	10	349.48	19.463	10	742.68	23.048	10	757.419	37.642	10
120	665.49	73.052	10	328.87	31.599	10	731.73	26.777	10	717.78	45.659	10
180	388.95	43.007	10	216.31	34.503	10	553.97	17.482	10	439.29	54.054	10
Panel D
SHAM	DJB	DJB+HSP70	DJB+GRP78
0.232105	2.64799	0.381452	0.309488
0.096879	5.65465	0.506467	0.344976
0.193555	1.3372	0.03283	0.355994
0.558367	3.39135	0.150286	0.193299
0.827196	1.36461	0.289654	0.487801
0.284961	2.98498	0.354656	0.398445
0.849846	3.84945	0.094551	0.398895
0.398451	2.99451	0.284945	0.401845
0.884655	5.54952	0.19898	0.319892
Panel E
SHAM	DJB	DJB+HSP70	DJB+GRP78
0.65862	2.82125	0.019359	0.234789
0.572485	1.76723	0.01614	0.109599
0.621702	4.79662	0.731124	0.330866
0.564155	5.2188	0.395584	0.504854
0.706051	4.40097	0.290552	0.295027
0.556517	4.1565	0.87961	0.284162
0.7651	3.9845	0.641651	0.5651
0.841513	4.16463	0.621996	0.265451
0.565165	3.98465	0.398465	0.49412
0.46513	4.616	0.4656	0.984651
Panel F
SHAM	DJB	DJB+HSP70	DJB+GRP78	SHAM	DJB	DJB+HSP70	DJB+GRP78
3.0276	8.52939	0.690193	1.73254	0.151452	0.348337	0.159586	0.162621
0.857865	7.62381	2.03328	1.92864	0.091383	0.210124	0.168237	0.214803
2.06011	10.2658	0.712288	2.01274	1.42258	2.04306	0.197408	1.0109
2.23502	9.85789	1.02782	1.78291	1.18501	2.13419	0.32531	3.00737
2.46355	7.74845	0.189513	2.51707	1.20184	1.6637	0.35987	2.74681
0.989651	8.12617	0.598465	0.698465	1.01611	2.16517	0.136876	0.81651
3.465	8.84651	2.09846	0.841651	1.2464	1.98466	0.268	0.198765
2.98465	9.84651	1.68511	1.05465	0.965421	1.96545	0.239856	0.196484
2.98451	7.9841	0.649845	1.665	1.28416	2.12945	3.2894	0.188746
0.98451	10.9884	1.01465	2.98465	1.68451	0.856465	1.6465	0.0965411
Panel I
Sham-Op	DJB	DJB+HSP70	DJB+GRP78
0.958559	2.15099	0.961341	0.73845
1.8254	2.38146	0.831643	0.677932
0.769684	2.1688	0.598687	0.532337
0.796389	3.35692	1.52412	1.22172
0.743588	2.24577	0.975654	1.18496
1.25254	3.78276	1.45598	0.825063
1.13695	3.96468	1.69849	0.964452
0.9464	3.16847	1.45984	0.63984
0.96364	2.9565	1.3998	1.29564
0.765161	2.46896	0.94513	1.55465
Panel J
Sham-Op	DJB	DJB+HSP70	DJB+GRP78	Sham-Op	DJB	DJB+HSP70	DJB+GRP78
0.741936	1.0101	0.454488	0.500794	0.348603	0.43582	0.221629	0.182971
0.479567	0.58144	0.439929	0.397874	0.373865	0.368722	0.390376	0.181189
0.377449	0.479361	0.328676	0.296654	0.223855	0.9864	0.15601	0.215058
1.63559	2.53388	0.9565	1.4662	0.868965	1.11308	1.58114	1.04109
0.96465	2.78268	1.42268	1.75381	0.65998	2.31227	0.9631	0.92286
0.5873	1.84376	1.026	0.959028	1.00757	0.934507	0.894304	0.130194
0.93264	2.5498	0.4395	0.5239	0.631814	0.866151	0.4394	0.19654
0.3949	2.9265	0.46338	0.46666	0.5618	0.96315	0.226	0.3659
0.52984	1.86632	0.5294	0.23956	0.831854	1.0325	0.3948	0.9994
0.63394	2.2985	0.7663	0.6694	0.39596	2.0184	0.69165	0.6319
Panel K
Sham-Op	DJB	DJB+HSP70	DJB+GRP78
0.779565	1.82121	0.787614	0.568
0.733245	1.9187	0.8715	0.708072
0.80203	2.73422	0.6384	0.989994
0.169046	1.702	0.525912	0.738818
0.3952	1.61654	0.123782	0.715215
1.14937	2.66549	0.646196	0.72656
0.93656	2.1632	0.632954	0.6394
0.3492	1.9658	0.3946	0.695462
0.666146	2.99667	0.296465	0.72165
0.56944	1.96154	0.6316	0.63394

## Sheet: Fig7
Panel G
	Sham-Op					DJB					DJB+HSP70					DJB+rGRP78
0	0	0	0	0	0	0	0	0	0	0	0	0	0	0	0	0	0	0	0	0
60	450	500	400	420	460	120	140	110	120	150	450	400	390	410	420	460	410	420	400	405
240	150	150	120	130	140	80	70	75	50	100	150	100	150	100	150	140	100	120	160	180
Sham-Op			DJB			DJB+rHSP70			DJB+rGRP78
65940	3834	5	22110	2250	5	61380	3293	5	62880	3650	5
Panel H
Sham-Op	DJB	DJB+rHSP70	DJB+rGRP78		Sham-Op	DJB	DJB+rHSP70	DJB+rGRP78		Sham-Op	DJB	DJB+rHSP70	DJB+rGRP78
2.21	1.03	2.12	2.24		3.21	1.11	3.12	3.24		1.21	0.11	1.12	1.25
2.46	1.16	2.21	2.26		3.46	1.09	3.21	3.29		1.26	0.6	1.22	1.36
2.45	1.18	2.09	2.31		3.45	1.16	3.09	3.31		1.65	0.87	1.25	1.47
2.36	1.09	2.06	2.42		3.36	1.14	3.06	3.42		1.29	0.67	1.65	1.62
2.41	1.08	2.36	2.47		3.41	1.13	3.36	2.99		1.55	0.81	1.62	1.63
2.25	1.11	2.22	2.31		3.25	1.21	3.22	3.31		1.66	0.63	1.39	1.52
2.29	1.19	2.24	2.25		3.28	1.17	3.25	3.25		1.71	0.88	1.66	1.49
2.09	1.21	2.36	2.29		3.09	1.09	3.36	3.29		1.22	0.78	1.45	1.39
2.08	1.16	2.41	2.21		3.09	1.06	3.21	3.21		1.29	0.76	1.29	1.67
2.07	1.03	2.22	2.12		3	1.07	3.22	3.12		1.21	0.79	1.62	1.55
Panel I
Sham-Op	DJB	DJB+rHSP70	DJB+rGRP78		Sham-Op	DJB	DJB+rHSP70	DJB+rGRP78		Sham-Op	DJB	DJB+rHSP70	DJB+rGRP78
2.48	1.14	2.16	2.44		3.63	1.14	3.37	3.45		1.63	0.85	1.7	1.71
2.53	1.13	2.48	2.49		3.24	1.11	3.37	3.37		1.28	0.82	1.52	1.46
2.36	1.17	2.33	2.43		3.15	1.12	3.38	3.28		1.35	0.7	1.73	1.7
2.32	1.55	2.56	2.35		3.41	1.27	3.38	3.48		1.86	0.62	1.46	1.86
2.58	1.26	2.32	2.37		3.58	1.35	3.53	3.14		1.32	0.63	1.28	1.43
2.4	1.25	2.35	2.58		3.44	1.28	3.41	3.41		1.85	0.84	1.31	1.54
2.42	1.27	2.48	2.4		3.62	1.22	3.24	3.48		1.34	0.82	1.65	1.47
2.38	1.22	2.53	2.32		3.53	1.36	3.21	3.59		1.81	0.86	1.76	1.58
2.57	1.24	2.52	2.43		3.55	1.14	2.93	2.45		1.62	0.59	1.52	1.63
2.37	1.12	2.33	2.53		3.37	1.17	2.28	2.2		1.27	0.83	1.7	1.44

## Sheet: Fig8
Panel A
NASH	HC
423.5	174.9
375.7	21.66
385.6	21.66
161.5	61.07
211.9	61.07
337.4	43.96
281.7	113.5
226.6	75.88
256.6	61.07
163.5	61.07
309.4	21.66
173	89.29
243.4	75.88
291.3	113.5
198.7	202.2
348.9	101.7
348.2	67.2
396.2	65.7
348.9	64.17
236.7	64.17
224	126.8
237.6	59.48
176.8	49.43
250	64.17
265.6	65.7
218.8	52.89
189.7	115.7
177.7	70.16
273.7	64.17
279.3	70.16
298.4	70.16
292.9	62.63
224	110
309.4	61.07
235	70.16
378	70.16
447.8	67.2
220.6	71.61
250.9
254.2
391.7
303.1
417.5
223.1
296.8
459.2
Panel B
NASH	HC
405.6	217.5
294.7	92.22
533.7	92.22
69.57	28.48
422.3	30
647.8	7.182
1001	81.09
991.1	217.5
548	355.1
749.1	35.98
407.9	96.22
590.5	32.12
555.3	35.98
392	46.75
1395	40.09
288.9	0.4398
445.2	25.06
540.7	42.24
383.4	26.74
484.9	26.74
151.8	84.66
544.3	28.48
863.6	23.42
725.7	26.74
254.7	26.74
1141	25.06
657.4	113.9
1205	25.06
743.1	30.27
755.1	34.02
652.5	26.74
667.2	32.12
1232	134.8
422.3	28.48
407.9	38
620.3	35.98
481.9	38
181.9	38
163.9
578.4
159.8
1474
1106
657.4
806.4
1412
945.3
159.8
Panel C
Before RYGB	After RYGB	Before BPD	After BPD	Before VSG	After VSG	Before LFD	After LFD
229.6	35.7	392.9	35.67	400.7	226.1	352	42.84
258.1	42.8	301.8	56.94	352	212	251	49.92
146.2	84.6	369.6	49.92	289.3	183.4	274	91.47
377.3	49.9	222.5	28.38	400.7	212.7	236	56.94
331.6	70.8	331.6	56.94	296.6	186.9	359.6	77.74
272.6	77.7	236.7	56.94	408.6	198.7	251	84.61
377.3	70.8	258.1	63.91	375.8	238.1	274	77.74
279.8	84.6	222.5	42.84	274	236	384.3	91.47
385.1	49.9	339.1	49.92	375.8	213.4	352	56.94
354.3	70.8	236.7	35.67	296.6	219	251	77.74
258.1	63.9	258.1	35.67
354.3	84.6	361.9	35.67
279.8	84.6	331.6	28.38
361.9	56.9	236.7	49.92
222.5	77.7	339.1	70.84
Panel D
Before RYGB	After RYGB	Before BPD	After BPD	Before VSG	After VSG	Before LFD	After LFD
613.5	184.1	613.5	133.4	601	464.1	577.1	184.1
912.8	326.8	573.3	104.9	872.3	530.4	547.6	323.7
624	191.9	724	92.8	870	458.8	915	188.7
768	150.4	1004	176.7	737.9	475.2	965.9	146.8
613.5	270.8	613.5	138.8	605.1	378.4	609.3	267.1
912.8	475.2	613.5	144.5	888.1	426.1	588.9	464.1
709.8	163	475.2	475.2	683.4	440.7	461.4	159.7
1004	537.2	573.3	191.9	921.3	472.4	558.4	520.5
658.7	326.8	834.9	191.9	622.1	263.6	787.1	315.9
834.9	200	912.8	169.7	820.7	428.5	888.1	198.3
573.3	297	1004	247.6
834.9	380.4	1247	138.8
768	227	658.7	128.2
613.5	326.8	768	200
834.9	401.2	709.8	176.7

## Sheet: FigS1
Panel A
Untreated	Insulin	HSP70	GRP78	Hbb-b2	GAPDH	Cmpk1	Idh1	Dak	Gsto1	Ppia	Atp1b1	Pfn1	Alb	Adh1	Anxa4	Lgals2	Actb	11 KDa Protein	Nme2	Mgam	Rbp2	Aldob	Gstp2	Dbi	Ldha	Actn4	Rpl14	Txn1	Papss2	Gpi1	Tpi1	Prss1	Mdh1	Ephx2	Aldh1a1	Prdx5	Mdh2	Ckb	Fabp1	Gstm1	Fabp2	Gsta2	Krt19	Ces2	Eno1	Pgk1	Gstm3	Prdx1	Krt8
10	60	15	18	61	66	60	65	59	65	59	66	66	66	61	63	65	66	62	41	62	66	65	61	61	62	66	63	86	66	66	62	63	63	62	63	62	61	64	66	66	65	66	63	66	71	62	63	68	65
12	65	22	15	63	65	63	60	62	70	62	65	70	67	64	63	62	65	64	46	63	65	66	63	63	63	65	65	80	72	65	66	62	65	64	70	62	63	67	72	71	60	75	66	67	70	63	66	70	70
15	62	17	23	60	66	67	69	70	69	63	66	69	75	60	65	76	66	60	43	59	66	68	60	60	60	66	60	79	60	66	70	66	73	63	62	63	69	79	75	66	69	60	67	71	67	69	74	71	73
12	70	18	20	71	70	71	72	69	72	73	70	72	72	73	69	74	70	73	42	77	70	72	71	71	77	70	70	82	61	70	73	73	76	66	67	67	68	77	70	75	62	64	77	60	60	70	75	76	72
22	66	21	16	76	72	76	70	74	70	76	72	60	60	72	76	60	72	74	43	75	72	70	76	76	75	72	73	80	77	72	65	74	76	75	75	75	73	60	60	63	60	71	76	76	65	72	68	60	60
Panel C
HFD	CD	HFD	CD	HFD	CD
11.2317	10.3227	16.6678	9.44476	5.08666	5.15948
11.382	11.2317	16.5475	9.53502	7.2357	5.78652
17.309	8.81938	18.1209	10.748	5.83493	8.46845
11.9175	10.6873	18.2124	9.17523	7.53504	7.64543
11.947	10.4139	15.0612	8.81938	7.26266	6.32627
11.6509	10.4442	17.1913	10.5354	5.11096	6.15237
13.5066	11.412	16.8592	10.1404	5.95636	7.50757
11.5018	10.8086	17.2619	8.52656	5.83493	5.1837
11.412	9.3847	17.3325	8.96711	5.35275	6.07857
12.5282	9.83705	16.8115	9.47483	6.22658	6.40161
Panel D
HFD	CD	HFD	CD	HFD	CD
9.1	5.075	14.08	8.223	4.4495	5.87
10.325	5.42	18.76	7.897	5.055	6.255
10.7	5.675	19.92	6.313	10.535	6.545
13.695	5.85	19.33	8.678	4.71	6.82
11.4	6.215	11.68	8.493	3.188	5.665
6.805	5.44	11.69	7.78	3.71	4.556
13.72	7.705	19.07	7.3	4.633	4.556
11.67	5.715	17.84	8.19	4.5105	4.5715
9.5	7.34	13.96	8.879	5.585	6.115
11.845	7.43	14.04	7.47	3.624	7.34
Panel E
HFD	CHOW
1.10016	0.24447
2.31212	1.24215
3.57371	2.38489
2.00459	0.35896
0.34399	0.76249
1.86441	0.90465
1.78382	0.14343
1.03951	0.41143
1.24218	0.31653
1.16051	0.4559
Panel F
HFD	CHOW
1.06211	0.21596
2.62865	1.04156
3.9797	3.11969
2.3667	0.25965
0.39025	0.55761
1.64035	0.77769
2.53729	0.13838
1.15477	0.84774
1.30402	0.52389
1.10949	0.70606
Panel G
HFD	CHOW
2.2214	0.238922
1.28439	0.575348
0.431587	0.3697
1.74452	0.733884
0.619926	0.79743
0.423904	0.461368
2.21748	0.247002
1.56656	0.26465
2.01655	0.465154
1.66566	0.568465
Panel H
HFD	CHOW
1.22979	0.326057
0.633803	0.422958
0.725704	0.222163
0.452212	0.275204
0.383793	0.320029
0.538008	0.145039
0.604307	0.015039
1.2649	0.279651
0.95456	0.185496
0.961656	0.28492
Panel I
HFD	ZDF	CHOW
14.7709	12.58	9.81881
16.1189	11.36	6.30463
15.7509	13.17	7.1471
13.1717	12.29	8.60948
14.2403	13.68	9.72944
17.9651	10.14	13.6187
16.5786	13.06	14.0176
16.7701	12.26	11.2179
11.8907	13.21	8.98928
10.9812	10.74	8.55146
Panel J
HFD	ZDF	CHOW
1.953	2.107	1.19
2.271	2.396	1.227
2.53	1.447	0.8477
1.726	1.1913	1.107
3.176	2.057	1.065
1.393	2.643	1.288
4.487	2.271	1.133
6.235	1.53	0.878
2.892	1.253	0.911
4.118	2.726	0.768
Panel K
SHAM-Op	DJB
9.859	6.814
16.71	4.916
15.66	7.325
12.9	4.199
9.824	4.773
13.72	5.809
16.38	7.289
11.32	6.539
14.33	6.162
13.65	6.71
Panel L
SHAM-Op	DJB
3.848	1.589
2.913	1.039
2.057	1.556
3.848	1.439
2.643	1.523
4.155	1.475
5.184	1.368
4.44	1.464
4.387	1.523
2.892	0.9637

## Sheet: FigS5
Panel D
Liver			Kidney			Skeletal Muscle			VAT			Heart			Spleen			Small Intestine
2710000000000	9890000000	4	1100000000000	25800000000	4	269000000000	5480000000	4	208000000000	8290000000	4	120000000000	7280000000	4	150000000000	896000000	4	17300000000000	46900000000	4
Panel E
Liver			Kidney			Skeletal Muscle			VAT			Heart			Spleen			Small Intestine
2310000000000	9320000000	4	919000000000	24700000000	4	299000000000	12100000000	4	152000000000	4950000000	4	156000000000	4100000000	4	188000000000	4500000000	4	10800000000000	33100000000	4
Panel F
Liver			Kidney			Skeletal Muscle			VAT			Heart			Spleen			Small Intestine
120000000000	6280000000	4	150000000000	896000000	4	109000000000	22100000000	4	132000000000	2950000000	4	136000000000	3100000000	4	128000000000	3500000000	4	108000000000	23100000000	4

[truncated: 15 more sheets: FigS6, FigS7, FigS8, FigS9, FigS10, FigS14, ASVs Fecal Samples, Legend_ASVs Fecal Samples, A_ASVs Fecal Samples, B_ASVs Fecal Samples, C_ASVs Fecal Samples, D_ASVs Fecal Samples, E_ASVs Fecal Samples, F_ASVs Fecal Samples, G_ASVs Fecal Samples]
